# Supplementary material for: Demographic and Clinical Correlates of Body Mass Index in Older Age Bipolar Disorder: Results from the GAGE-BD Project
Source: Medicina (Kaunas). 2026 Apr 15;62(4):761. doi: 10.3390/medicina62040761 (PMC13117308; doi:10.3390/medicina62040761)
Supplement: Supplementary file 1 [file medicina-62-00761-s001.zip]

Archive with 1 entries (1 files):
- medicina-4146110-supplementary.pdf
